# Supplementary material for: Clinical features and survival outcomes in IgD myeloma: a study by Asia Myeloma Network (AMN)
Source: Leukemia. 2020 Oct 20;35(6):1797–802. doi: 10.1038/s41375-020-01060-w (PMC8179848; doi:10.1038/s41375-020-01060-w)
Supplement: Supplementary file 6 — Supplemental Table 1 [file 41375_2020_1060_MOESM6_ESM.xlsx]

## Sheet: Supplement Table 1
	Supplemental Table 1 The distribution of patients from AMN.
	Country		Center	Case No.
	China			293
		1	Shanghai Changzheng Hospital	212
		2	Beijing Chaoyang Hospital	40
		3	Peking Union Medical College Hospital	41
	Korea			60
		4	Gachon University Gil Medical Center
		5	Samsung Medical Center
		6	National Cancer Center
		7	Seoul National University Bundang Hospital
		8	Seoul National University Hospital
		9	The Catholic University of Korea Seoul St.Mary's Hospital
		10	Severance Hospital
		11	Chonnam National University Hwasun Hospital
		12	Asan Medical Center
		13	Yeungnam University Medical Center
	Singapore			3
		14	Cancer Science Institute of Singapore	3
	Abbreviations: Asian Myeloma Network (AMN).
