# Supplementary material for: Clinical features and survival outcomes in IgD myeloma: a study by Asia Myeloma Network (AMN)
Source: Leukemia. 2020 Oct 20;35(6):1797–802. doi: 10.1038/s41375-020-01060-w (PMC8179848; doi:10.1038/s41375-020-01060-w)
Supplement: Supplementary file 7 — Supplemental Table 2 [file 41375_2020_1060_MOESM7_ESM.xlsx]

## Sheet: Supplement Table 2
	Supplemental Table 2 Characteristics of the study populations among different distribution centers.
	Variable		Training Cohort	Validation cohort 1	Validation cohort 2	Total
			(N = 212, %)	(N = 81, %)	(N = 63, %)	(N = 356, %)
	Sex	Male	152 (71.7)	49 (60.5)	40 (63.5)	241 (67.7)
		Female	60 (38.3)	32 (39.5)	23 (36.5)	115 (32.3)
	Age at diagnosis,years	median (range)	57 (33-85)	55 (33-82)	55 (32-80)	56 (32-85)
		＜65	166 (77.4)	67 (82.7)	53 (84.1)	286 (80.3)
		≥65	46 (23.6)	14 (17.3)	10 (15.9)	70 (19.7)
	DS Stage	I	3 (1.4)	0 (0)	5 (7.9)	8 (2.2)
		II	5 (2.4)	8 (9.9)	10 (15.9）	23 (6.5)
		III	204 (96.2)	73 (90.1)	48 (76.2)	323 (91.3)
	ISS stage	I	44 (20.8)	13 (16)	13 (20.6)	70 (19.7)
		II	38 (17.9)	18 (22.3)	8 (12.7)	64 (17.9)
		III	130 (61.3)	50 (61.7)	42 (66.7)	222 (62.4)
	Plasma cells of BM (%)	≥50	88 (41.5)	31 (38.3)	30 (47.6)	149 (41.9)
		＜50	124 (58.5)	50 (61.7)	33 (52.4)	207 (58.1)
	Hemoglobin level (g/L)	＜100	136 (64.2)	57 (70.4）	38 (60.3)	231 (64.9)
		≥100	76 (35.8)	24 (29.6)	25 (39.7)	125 (35.1)
	Platelet count (10^9/L)	＜100	59 (27.8)	64 (79)	53 (84.1)	76 (22.3)
		≥100	153 (72.2)	17 (21)	10 (15.9)	280 (78.7)
	Serum LDH (U/L)	≥245	75 (35.4)	21 (25.9)	40 (63.5)	136 (38.2)
		＜245	137 (64.6)	60 (74.1)	23 (36.5）	220 (61.8)
	Serum creatinine level (mg/dL)	≥2	94 (44.3)	25 (30.9）	18 (28.6)	137 (38.5)
		＜2	118 (55.7)	56 (69.1)	45 (71.4)	219 (61.5)
	Serum calcium level (mmol/L)	≥2.65	55 (25.9)	8 (9.9)	22 (34.9)	85 (23.9)
		＜2.65	157 (74.1)	73 (90.1)	41 (65.1)	271 (76.1)
	Light chain restriction	Kappa	22 (10.4)	10 (12.3)	8 (12.7)	40 (11.2)
		Lambda	190 (89.6)	71 (87.7)	55 (87.3)	316 (88.8)
	Extramedullary plasmacytoma	yes	43 (20.3)	12 (14.8)	13 (20.6)	68 (19.1)
		no	169 (79.7)	69 (85.2)	50 (79.4)	288 (80.9)
	R-ISS stage	I	29 (13.7)	3 (3.7)	10 (15.9)	42 (11.8)
		II	120 (56.6)	35 (43.2)	20 (31.7)	175 (49.2)
		III	63 (29.7)	21 (25.9)	31 (49.2)	115 (32.3)
		Data missing	0 (0)	22 (27.2)	2 (3.2)	24 (6.7)
	FLCR	0.01-100	106 (50)	0 (0)	31 (49.2)	137 (38.5)
		≤0.01,≥100	106 (50)	0 (0)	32 (50.8)	138 (38.8)
		Data missing	0 (0)	81 (100)	0 (0)	81 (22.7)
	Del (13q) in FISH	Yes	61 (28.8)	9 (11.1)	7 (11.1)	77 (21.7)
		No	151 (71.2)	30 (37)	43 (68.3）	224 (62.9)
		Data missing	0 (0)	42 (51.9)	13 (20.6)	55 (15.4)
	Del (17p) in FISH	Yes	18 (8.4)	9 (11.1)	8 (12.7)	35 (9.9)
		No	194 (91.6)	30 (37)	42 (66.7)	266 (74.7)
		Data missing	0 (0)	42 (51.9)	13 (20.6)	55 (15.4)
	1q21 gains in FISH	Yes	59 (27.8)	20 (24.7)	12 (19.1)	91 (25.6)
		No	153 (72.2)	19 (23.4)	7 (11.1)	179 (50.2)
		Data missing	0 (0)	42 (51.9)	44 (69.8)	86 (24.2)
	t (11;14) in FISH	Yes	72 (34)	4 (4.9)	12 (19)	88 (24.7）
		No	140 (66)	35 (43.2)	38 (60.4)	213 (59.9）
		Data missing	0 (0)	42 (51.9)	13 (20.6)	55 (15.4)
	t (4;14) in FISH	Yes	3 (1.4)	0 (0)	1 (1.6)	4 (1.1)
		No	209 (98.6)	39 (48.1)	49 (77.8)	297 (83.5)
		Data missing	0 (0)	42 (51.9)	13 (20.6)	55 (15.4)
	t (14;16) in FISH	Yes	0 (0)	2 (2.4)	1 (1.6)	3 (0.9)
		No	212 (100)	37 (45.7)	49 (77.8)	298 (83.7)
		Data missing	0 (0)	42 (51.9)	13 (20.6)	55 (15.4)
	Double hita	yes	8 (3.8)	8 (9.9)	3(4.8)	20(5.6)
		no	204 (96.2)	31 (38.2)	17(27)	251(70.5)
		Data missing	0 (0)	42 (51.9)	43(68.2)	85(23.9)
	Triple hitb	yes	0 (0)	1 (1.2)	0(0)	1(0.3)
		no	212 (100)	38 (46.9)	19(30.2)	269(75.6)
		Data missing	0 (0)	42 (51.9)	44(69.8)	86(24.1)
	t (11;14) and Del (13q) in FISH	Yes	25 (11.8)	1 (1.2)	2 (3.2)	28 (7.9）
		No	187 (88.2)	38 (46.9)	48 (76.2)	273 (76.7）
		Data missing	0 (0)	42 (51.9)	13 (20.6)	55 (15.4)
	t (11;14) and Del (17p) in FISH	Yes	9 (4.2)	1 (1.2)	0 (0)	10 (2.8)
		No	203 (95.8)	38 (46.9)	50 (79.4)	291 (81.8)
		Data missing	0 (0)	42 (51.9)	13 (20.6)	55 (15.4)
	t (11;14) and 1q21 gains in FISH	Yes	22 (10.4)	2 (2.4)	3 (4.8)	27 (7.6)
		No	190 (89.6)	37 (45.7)	16 (25.4)	243 (68.2)
		Data missing	0 (0)	42 (51.9)	44 (69.8)	86 (24.2)
	t (11;14)and t (4;14) in FISH	yes	1 (0.5)	0 (0)	0 (0)	1 (0.3)
		no	211 (99.5)	39 (48.1)	50 (79.4)	300 (84.3)
		Data missing	0 (0)	42 (51.9)	13 (20.6)	55 (15.4)
	t (11;14) and t (14;16) in FISH	yes	0 (0)	0 (0)	0 (0)	0 (0)
		no	212 (100)	39 (48.1)	50 (79.4)	301 (84.6)
		Data missing	0 (0)	42 (51.9)	13 (20.6)	55 (15.4)
	t (11;14) and double hit in FISH	yes	5 (2.4)	1 (1.2)	0 (0)	6 (1.7)
		no	207 (97.6)	38 (46.9)	50 (79.4)	295 (82.9)
		Data missing	0 (0)	42 (51.9)	13 (20.6)	55 (15.4)
	t (11;14) and triple hit in FISH	yes	0 (0)	0 (0)	0 (0)	0 (0)
		no	212 (100)	39 (48.1)	50 (79.4)	301 (84.6)
		Data missing	0 (0)	42 (51.9)	13 (20.6)	55 (15.4)
	Notes: athe cooccurrence Of Any 2 of the following: t(4;14), t(14;16), gain(1q), del(17p); bthe cooccurrence Of 3 or more of the following: t(4;14), t(14;16), gain(1q), del(17p). Abbreviations: MM, multiple myeloma. Ig, immunoglobulin; DS, Durie Salmon; ISS, international staging system; R-ISS, revised ISS; LDH, Lactate dehydrogenase; BM, bone marrow; FISH, fluorescence in situ hybridization; Del…
