# Supplementary material for: Clinical features and survival outcomes in IgD myeloma: a study by Asia Myeloma Network (AMN)
Source: Leukemia. 2020 Oct 20;35(6):1797–802. doi: 10.1038/s41375-020-01060-w (PMC8179848; doi:10.1038/s41375-020-01060-w)
Supplement: Supplementary file 8 — Supplemental Table 3 [file 41375_2020_1060_MOESM8_ESM.xlsx]

## Sheet: Supplemental table 3
	Supplemental Table 3 The baseline characteristics of IgD myeloma compared to others subtype*.
	Variable		IgD	IgG	P-value	IgA	P-value	Light Chain	P-value
			(N = 356, %)	(N = 369, %)		(N = 215, %)		(N = 177, %)
	Sex	Male	241(67.7)	219(59.3)	0.02	143(66.5)	0.77	115(65)	0.53
		Female	115(32.3)	150(40.7)		72(33.5)		62(35)
	Age at diagnosis,years	median (range)	56 (32-85)	61 (23-87)	＜ 0.001	62 (35-84)	＜ 0.001	60 (35-89)	＜ 0.001
		＜65	286 (80.3)	239 (64.8)		123 (57.2)		117 (66.1)
		≥65	70 (19.7)	130 (35.2)		92 (42.8)		60 (33.9)
	Del (13q) in FISH	Yes	77 (21.7)	167 (45.3)	＜ 0.001	103 (47.9)	＜ 0.001	85 (48)	＜ 0.001
		No	224 (62.9)	202 (54.7)		112 (52.1)		92 (52)
		Data missing	55 (15.4)	0 (0)		0 (0)		0 (0)
	Del (17p) in FISH	Yes	35 (9.9)	37 (10)	0.506	29 (13.5)	0.528	27 (15.3)	0.255
		No	266 (74.7)	332 (90)		186 (86.5)		150 (84.7)
		Data missing	55 (15.4)	0 (0)		0 (0)		0 (0)
	1q21 gains in FISH	Yes	91 (25.6)	196 (53.1)	＜ 0.001	130 (60.4)	＜ 0.001	90 (50.8)	＜ 0.001
		No	179 (50.2)	173 (46.9)		85 (39.6)		87 (49.2)
		Data missing	86 (24.2)	0 (0)		0 (0)		0 (0)
	t (11;14) in FISH	Yes	88 (24.7）	39 (10.6)	＜ 0.001	18 (8.4)	＜ 0.001	44 (24.9)	0.302
		No	213 (59.9）	330 (89.4)		197 (91.6)		133 (75.1)
		Data missing	55 (15.4)	0 (0)		0 (0)		0 (0)
	t (4;14) in FISH	Yes	4 (1.1)	83 (22.5)	＜ 0.001	45 (21)	＜ 0.001	16 (9)	＜ 0.001
		No	297 (83.5)	286 (77.5)		170 (79)		161 (91)
		Data missing	55 (15.4)	0 (0)		0 (0)		0 (0)
	t (14;16) in FISH	Yes	3 (0.9)	8 (2.2)	0.236	5 (2.3)	0.229	2 (1.1)	0.89
		No	298 (83.7)	361 (97.8)		210 (97.7)		175 (98.9)
		Data missing	55 (15.4)	0 (0)		0 (0)		0 (0)
	Double hita	yes	20(5.6)	76(20.6)	<0.001	43(20)	<0.001	22(12.4)	0.073
		no	251(70.5)	293(79.4)		172(80)		155(87.6)
		Data missing	85(23.9)	0(0)		0(0)		0(0)
	Triple hitb	yes	1(0.3)	5(1.4)	0.203	4(1.9)	0.107	2(1.1)	0.337
		no	269(75.6)	364(99.6)		211(98.1)		175(98.9)
		Data missing	86(24.1)	0(0)		0(0)		0(0)
	t (11;14) and Del (13q) in FISH	Yes	28 (7.9）	8 (2.2)	＜ 0.001	6 (2.8)	0.003	16 (9)	0.924
		No	273 (76.7）	361 (97.8)		209 (97.2)		161 (91)
		Data missing	55 (15.4)	0 (0)		0 (0)		0 (0)
	t (11;14) and Del (17p) in FISH	Yes	10 (2.8)	1 (0.3)	0.002	1 (0.5)	0.027	6 (3.4)	0.968
		No	291 (81.8)	368 (99.7)		214 (99.5)		171 (96.6)
		Data missing	55 (15.4)	0 (0)		0 (0)		0 (0)
	t (11;14) and 1q21 gains in FISH	Yes	27 (7.6)	14 (3.8)	0.002	8 (3.7)	0.008	21 (11.9)	0.534
		No	243 (68.2)	355 (96.2)		207 (96.3)		156 (88.1)
		Data missing	86 (24.2)	0 (0)		0 (0)		0 (0)
	t (11;14)and t (4;14) in FISH	yes	1 (0.3)	1 (0.3)	0.885	0 (0)	0.398	0 (0)	0.443
		no	300 (84.3)	368 (99.7)		215 (100)		177 (100)
		Data missing	55 (15.4)	0 (0)		0 (0)		0 (0)
	t (11;14) and t (14;16) in FISH	yes	0 (0)	0 (0)		0 (0)		0 (0)
		no	301 (84.6)	369 (100)		215 (100)		177 (100)
		Data missing	55 (15.4)	0 (0)		0 (0)		0 (0)
	t (11;14) and double hit in FISH	yes	6(1.7)	2(0.5)	0.06	1(0.5)	0.108	3(1.7)	0.702
		no	265(74.4)	367(99.5)		214(99.5)		174(98.3)
		Data missing	85(23.9)	0(0)		0(0)		0(0)
	t (11;14) and triple hit in FISH	yes	0(0)	0(0)		0(0)		0(0)	NA
		no	270(75.8)	369(100)		215(100)		177(100)
		Data missing	86(24.2)	0(0)		0(0)		0(0)
	Notes: *IgD myeloma patients were compare with IgG, IgA, and light chain patients random selected as matched control for year of diagnosis and systemic therapy from Shanghai Changzheng Hospital. athe cooccurrence Of Any 2 of the following: t(4;14), t(14;16), gain(1q), del(17p); bthe cooccurrence Of 3 or more of the following: t(4;14), t(14;16), gain(1q), del(17p). Abbreviations: Ig, immunoglobuli…
