# Supplementary material for: Clinical features and survival outcomes in IgD myeloma: a study by Asia Myeloma Network (AMN)
Source: Leukemia. 2020 Oct 20;35(6):1797–802. doi: 10.1038/s41375-020-01060-w (PMC8179848; doi:10.1038/s41375-020-01060-w)
Supplement: Supplementary file 9 — Supplemental Table 4 [file 41375_2020_1060_MOESM9_ESM.xlsx]

## Sheet: Table 2
	Supplement Table 4 Treatment modalities of the study populations.
			N=356 (%)	The mdian OS (months)	P-value
	Initail treatment	PIs-based	168 (47.2)	37	0.17
		IMiDs-based	62 (17.4)	46
		PIs and IMiDs-based *	67 (18.8)	34
		Conventional	59 (16.6)	36
	ASCT	Yes #	85 (23.9)	46	0.404
		No	271 (76.1)	35
	* Bortezomib and thalidomide as PIs + IMiDs-based;
	# 23.9% patients (n = 85) received ASCT as the consolidation therapy due to the elderly age, performance, economic, and willing etc.
	Abbreviations: PIs, proteasome inhibitors; IMiDs, immunomodulatory drugs; ASCT, autologous stem cell transplantation; OS, overall survival.
