# Supplementary material for: Clinical features and survival outcomes in IgD myeloma: a study by Asia Myeloma Network (AMN)
Source: Leukemia. 2020 Oct 20;35(6):1797–802. doi: 10.1038/s41375-020-01060-w (PMC8179848; doi:10.1038/s41375-020-01060-w)
Supplement: Supplementary file 10 — Supplemental Table 5 [file 41375_2020_1060_MOESM10_ESM.xlsx]

## Sheet: Supplement Table 4
		Supplemental Table 5 The response to initial treatment in IgD myeloma patients.
			No. of patients (N = 215*,%)
		Responses to initial therapy	PIs	IMiDs	PIs and IMiDs	Conventional
		sCR/CR	33 (33.7)	16 (34.9)	13 (29.5)	5 (18.6)
		VGPR	31 (31.6)	10 (21.7)	9 (20.5)	9 (33.3)
		PR	29 (29.6)	10 (21.7)	17 (38.6)	9 (33.3)
		SD	5 (5.1)	10 (21.7)	5 (11.4)	4 (14.8)
		* Due to the data available and early mortality seen in IgD myeloma patients, data with evaluable response rate were available in 215 patients
		Abbreviations: IMiDs, immunomodulatory drugs; PIs, proteasome inhibitors; sCR, stringent complete response; CR, complete response; VGPR, very good partial response; PR, partial response; SD, stable disease; No., number.
