# Supplementary material for: Clinical features and survival outcomes in IgD myeloma: a study by Asia Myeloma Network (AMN)
Source: Leukemia. 2020 Oct 20;35(6):1797–802. doi: 10.1038/s41375-020-01060-w (PMC8179848; doi:10.1038/s41375-020-01060-w)
Supplement: Supplementary file 11 — Supplement Table 6 [file 41375_2020_1060_MOESM11_ESM.xlsx]

## Sheet: Table 3
Supplement Table 6 The median OS of 3 years and 5 years based on different subtypes.
Content	Group		N	median OS (months) (95% CI)	3-year OS (months) (95% CI)	5-year OS (months) (95% CI)	P-value
OS	Total cohort		356	36.5 (33.7-43.0)	51.7±2.9 (46.2-57.8)	31.6±3.0 (26.24-38.0)
	Training cohort		212	31.2 (27.0-37.3)	43.0±3.9 (36.0-51.4)	23.5±3.7 (17.2-32.1)
	Validation cohort 1		81	52.2 (38.1-72.4)	63.8±5.61 (53.7-75.8)	43.9±6.2 (33.2-57.9)
	Validation cohort 2		63	45.7 (35.7-72.0)	61.5±6.7 (49.7-76.2)	38.2±7.2 (26.5-55.2)
Induction modalities	non-ASCT	PI	139	34.4 (27.3-54.8)	49.0±5.1 (40.0-60.1)	27.4±5.7 (18.3-41.2)	0.48
		IMiD	41	39.5 (31.9-NA)	52.4±8.2 (38.6-71.1)	46.9±8.2 (33.3-66.0)
		PI+IMiD	51	30.6 (26.2-42.5)	41.2±7.6 (28.7-59.0)	21.0±6.9 (11.0-40.1)
		Traditional	40	25.4 (18.3-48.5)	47.7±8.7 (33.3-68.3)	26.8±8.1 (14.9-48.5)
Induction modalities	ASCT	PI	29	46.1 (28.1-84.1)	59.0±9.6 (42.9-81.1)	30.8±9.8 (16.52-57.5)	0.2
		IMiD	21	50.3 (39.1-NA)	70.2±10.2 (52.8-93.3)	45.1±11.1 (27.8-73.2)
		PI+IMiD	16	41.4 (28.4-63.5)	60.0±12.7 (39.7-90.7)	20.0±10.3 (7.3-55.0)
		Traditional	19	48.7 (35.7-NA)	58.2±12.2 (38.5-87.8)	49.9±13.0 (29.9-83.1)
ASCT status	Total cohort	non-ASCT	271	35.1 (29.8-40.6)	47.6±3.5 (41.3-54.9)	30.3±3.5 (24.1-38.1)	0.4
		ASCT	85	45.7 (38.1-58.9)	63.12±5.5 (53.3-74.8)	35.7±5.7 (26.1-48.8)
	Training cohort	non-ASCT	180	31.1 (27.0-37.3)	41.9±4.3 (34.2-51.3)	23.8±4.3 (16.8-33.8)	0.92
		ASCT	32	31.2 (26.5-51.5)	48.7±9.3 (33.5-70.7)	22.5±8.0 (11.2-45.1)
	Validation cohort 1	non-ASCT	66	59.5 (36.5-NA)	63.1±6.3 (51.8-76.8)	46.2±7.0 (34.3-62.1)	0.29
		ASCT	15	52.5 (28.4-NA)	66.7±12.2 (46.6-95.3)	38.1±13.0 (19.6-74.2)
	Validation cohort 2	non-ASCT	25	27.5 (17.7-NA)	40.7±11.7 (23.2-71.5)	not reached	0.18
		ASCT	38	49.6 (42.9-90)	73.6±7.6 (60.1-90.1)	46.0±9.1 (31.2-67.7)
Risk model	Total cohort	standard risk	156	58.2 (46.9-68.2)	70.6±4.1 (63.1-79.1)	44.8±4.9 (36.1-55.4)	<0.0001
		high risk	200	26.5 (22.7-31.1)	36.1±3.8 (29.3-44.4)	20.9±3.5 (15.1-29.0)
	Training cohort	standard risk	95	47.2 (41.4-60.1)	65.8±5.7 (55.5-78.0)	34.8±6.5 (24.2-50.2)	<0.0001
		high risk	117	22.7 (17.4-27.0)	25.1±4.6 (17.4-36.1)	14.7±4.1 (8.5-25.3)
	Validation cohort 1	standard risk	42	66.1 (48.7-NA)	79.4±6.5 (67.6-93.2)	55.0±8.6 (40.4-74.7)	0.013
		high risk	39	28.4 (18.2-70.8)	46.2±8.6 (32.1-66.5)	31.7±8.5 (18.8-53.5)
	Validation cohort 2	standard risk	19	80.0 (50.3-NA)	69.5±11.5 (50.2-96.2)	61.8±12.6 (41.4-92.1)	0.0075
		high risk	44	39.1 (27.3-49.6)	54.4±8.3 (40.3-73.5)	27.4±8.0 (15.5-48.5)
Abbreviations: OS, overall survival; ASCT, autologous stem cell transplantation; PIs, proteasome inhibitors; IMiDs, immunomodulatory drugs. CI, confidence interval.
