# Supplementary material for: Clinical features and survival outcomes in IgD myeloma: a study by Asia Myeloma Network (AMN)
Source: Leukemia. 2020 Oct 20;35(6):1797–802. doi: 10.1038/s41375-020-01060-w (PMC8179848; doi:10.1038/s41375-020-01060-w)
Supplement: Supplementary file 12 — Supplement Table 7 [file 41375_2020_1060_MOESM12_ESM.xlsx]

## Sheet: Supplement Table 5
	Supplement Table 7 Effect of risk factors on OS in training cohort by univariable cox regression analysis.
	Factors	HR	95%CI	P-value
	Age, ＜65 vs ≥65 year	1.301	0.858-1.974	0.215
	Sex, Male vs Female	1.283	0.892-1.844	0.179
	DS
	stage II vs stage I	0.573	0.052-6.330	0.649
	stage III vs stage I	1.434	0.200-10.285	0.72
	R-ISS
	stage II vs stage I	1.439	0.812-2.551	0.212
	stage III vs stage I	2.87	1.547-5.323	0.001
	ISS
	stage II vs stage I	1.11	0.617-1.994	0.728
	stage III vs stage I	1.423	0.903-2.243	0.129
	Light chain category, lambda vs kappa	2.832	1.156-6.935	0.023
	Plasma cells in BM (%), ≥50% vs ＜50%	2.016	1.423-2.856	<0.0001
	Anemia, ＜100 vs ≥100 g/L	1.971	1.330-2.921	0.001
	LDH, <245 vs ≥245 U/L	2.234	1.548-3.224	<0.0001
	Renal, abnormal vs normal	1.174	0.831-1.657	0.362
	Serum calcium level, ≥2.65 mmol/L vs ＜2.65	1.228	0.842-1.789	0.286
	Extramedullary plasmacytoma, without vs with	1.323	0.886-1.976	0.171
	PLT, ＜100 vs ≥100×109/L	1.487	1.031-2.145	0.034
	Double hit, with vs without	0.843	0.311-2.290	0.738
	Triple hit, with vs without	NA	NA	NA
	Induction
	IMiD vs PI	0.607	0.346-1.066	0.083
	PI+IMiD vs PI	1.072	0.712-1.614	0.739
	other vs PI	0.852	0.426-1.704	0.65
	ASCT, with vs without	0.978	0.632-1.513	0.919
	Abbreviation: DS, Durie-Salmon; ISS, International Staging Systerm; R-ISS, Revised-ISS; BM, bone marrow; LDH, lactate dehydrogenase; PLT, platelet; ASCT, autologous hematopoietic stem cell transplantation.HR, hazard ratio. CI, confidence interval. NA, not available.
