# Supplementary material for: Clinical features and survival outcomes in IgD myeloma: a study by Asia Myeloma Network (AMN)
Source: Leukemia. 2020 Oct 20;35(6):1797–802. doi: 10.1038/s41375-020-01060-w (PMC8179848; doi:10.1038/s41375-020-01060-w)
Supplement: Supplementary file 13 — Supplement Table 8 [file 41375_2020_1060_MOESM13_ESM.xlsx]

## Sheet: Table 4
	Supplement Table 8 Effect of risk factors on OS in training cohort by LASSO logistic regression model.
	Factors	HR	95% CI	P-value
	Light chain category, lambda vs kappa	2.51306	1.0119-6.2410	0.0471
	Plasma cells in BM (%), ≥50% vs ＜50%	1.89193	1.3134-2.7252	0.0006
	Anemia (g/L), < 100 vs ≥100	1.68253	1.1192-2.5294	0.0124
	LDH (U/L), ≥245 U/L vs ＜245	1.98655	1.3630-2.8954	0.0004
	Extramedullary plasmacytoma, with vs without	1.5658	1.0430-2.3570	0.0305
	Abbreviation: OS, overall survival; BM, bone marrow; LDH, lactate dehydrogenase.HR, hazard ratio. CI, confidence interval.
